# Supplementary material for: Fully-automated identification of fish species based on otolith contour: using short-time Fourier transform and discriminant analysis (STFT-DA)
Source: PeerJ. 2016 Feb 22;4:e1664. doi: 10.7717/peerj.1664 (PMC4768690; doi:10.7717/peerj.1664)
Supplement: Supplemental Information 1 [file peerj-04-1664-s001.zip]

Archive with 19 entries (18 files):
- Final Codes/
- Final Codes/All_Families_Species_level_Testing.asv
- Final Codes/All_Families_Species_level_Testing.m
- Final Codes/All_Families_Species_level_Training.asv
- Final Codes/All_Families_Species_level_Training.m
- Final Codes/Feat_Extr.asv
- Final Codes/Feat_Extr.m
- Final Codes/Testing_ARI.asv
- Final Codes/Testing_ARI.m
- Final Codes/Testing_ENG.asv
- Final Codes/Testing_ENG.m
- Final Codes/Testing_SCI.asv
- Final Codes/Testing_SCI.m
- Final Codes/Training_ARI.asv
- Final Codes/Training_ARI.m
- Final Codes/Training_ENG.asv
- Final Codes/Training_ENG.m
- Final Codes/Training_SCI.asv
- Final Codes/Training_SCI.m
