# Supplementary material for: Fully-automated identification of fish species based on otolith contour: using short-time Fourier transform and discriminant analysis (STFT-DA)
Source: PeerJ. 2016 Feb 22;4:e1664. doi: 10.7717/peerj.1664 (PMC4768690; doi:10.7717/peerj.1664)
Supplement: Supplemental Information 1 [file peerj-04-1664-s001.zip › Final Codes/All_Families_Species_level_Testing.m]

% this script is used to test the identification model 
% for all 14 species of three families, 
% the details of the script is same as the scripts used
% to test the families separately 

%% Sciaenidae family (5 species)

DenRus_right= dir('C:\Users\Lenovo\Desktop\Nima_Otolith\nima\Final\Final Dataset\Sciaenidae\DenRus\testing\*.jpg');  
JohBel_right= dir('C:\Users\Lenovo\Desktop\Nima_Otolith\nima\Final\Final Dataset\Sciaenidae\JohBel\testing\*.jpg');
JohCar_right= dir('C:\Users\Lenovo\Desktop\Nima_Otolith\nima\Final\Final Dataset\Sciaenidae\JohCar\testing\*.jpg');
OtoRub_right= dir('C:\Users\Lenovo\Desktop\Nima_Otolith\nima\Final\Final Dataset\Sciaenidae\OtoRub\testing\*.jpg');
PanMic_right= dir('C:\Users\Lenovo\Desktop\Nima_Otolith\nima\Final\Final Dataset\Sciaenidae\PanMic\testing\*.jpg');
                             
DenRus_imgs= cell(10,1);
 for denrus = 1 : length(DenRus_imgs)
    filename = strcat('C:\Users\Lenovo\Desktop\Nima_Otolith\nima\Final\Final Dataset\Sciaenidae\DenRus\testing\',DenRus_right(denrus).name);
    img = imread(filename);
    grayImage=rgb2gray(img);         
    DenRus_imgs{denrus}= grayImage;                        

 end
 
 for ii= 1:length(DenRus_imgs)
     
     aa= ii
     
     bb= 1
     
     distances_atrib = Feat_Extr( DenRus_imgs{ii});
     
     test_dataset(aa,:)= distances_atrib;
 end
 
 label(:,bb)= predict(discriminent_analysis, test_dataset);
 clear DenRus_imgs
 
 JohBel_imgs= cell(10,1); 
 for johbel = 1 : length(JohBel_imgs)
    filename = strcat('C:\Users\Lenovo\Desktop\Nima_Otolith\nima\Final\Final Dataset\Sciaenidae\JohBel\testing\',JohBel_right(johbel).name);
    img = imread(filename);
    grayImage=rgb2gray(img);         
    JohBel_imgs{johbel}= grayImage;                         

 end
 
 for ii= 1:length(JohBel_imgs)
     
     aa= ii
     bb= 2
     
     distances_atrib = Feat_Extr( JohBel_imgs{ii});
     
     test_dataset(aa,:)= distances_atrib;
 end
 
  label(:,bb)= predict(discriminent_analysis, test_dataset);
 clear JohBel_imgs
 
 JohCar_imgs= cell(10,1);
 for johcar = 1 : length(JohCar_imgs)
    filename = strcat('C:\Users\Lenovo\Desktop\Nima_Otolith\nima\Final\Final Dataset\Sciaenidae\JohCar\testing\',JohCar_right(johcar).name);
    img = imread(filename);
    grayImage=rgb2gray(img);         
     JohCar_imgs{johcar}= grayImage;                         
 end
 
 for ii= 1:length(JohCar_imgs)
     
     aa= ii
     bb= 3
     
     distances_atrib = Feat_Extr( JohCar_imgs{ii});
     
     test_dataset(aa,:)= distances_atrib;
 end
 label(:,bb)= predict(discriminent_analysis, test_dataset);
 clear JohCar_imgs
 
 OtoRub_imgs= cell(10,1);
 for otorub = 1 : length(OtoRub_imgs)
    filename = strcat('C:\Users\Lenovo\Desktop\Nima_Otolith\nima\Final\Final Dataset\Sciaenidae\OtoRub\testing\',OtoRub_right(otorub).name);
    img = imread(filename);
    grayImage=rgb2gray(img);         
     OtoRub_imgs{otorub}= grayImage;                         

 end
 
 for ii= 1:length(OtoRub_imgs)
     
     aa= ii
     bb= 4
     
     distances_atrib = Feat_Extr( OtoRub_imgs{ii});
     
     test_dataset(aa,:)= distances_atrib;
 end
 label(:,bb)= predict(discriminent_analysis, test_dataset);
 clear OtoRub_imgs
 
 PanMic_imgs= cell(10,1);
 for panmic = 1 : length( PanMic_imgs)
    filename = strcat('C:\Users\Lenovo\Desktop\Nima_Otolith\nima\Final\Final Dataset\Sciaenidae\PanMic\testing\',PanMic_right(panmic).name);
    img = imread(filename);
    grayImage=rgb2gray(img);         
    PanMic_imgs{panmic}= grayImage;                        

 end

 for ii= 1:length( PanMic_imgs)
     
     aa= ii
     bb= 5
     
     distances_atrib = Feat_Extr(  PanMic_imgs{ii});
     
     test_dataset(aa,:)= distances_atrib;
 end
 label(:,bb)= predict(discriminent_analysis, test_dataset);
 clear  PanMic_imgs
 
  %% Ariidae family (6 species)
  
Nemcae_right= dir('C:\Users\Lenovo\Desktop\Nima_Otolith\nima\Final\Final Dataset\Ariidae\Nemcae\testing\*.jpg');
AriMac_right= dir('C:\Users\Lenovo\Desktop\Nima_Otolith\nima\Final\Final Dataset\Ariidae\AriMac\testing\*.jpg');  
CryTru_right= dir('C:\Users\Lenovo\Desktop\Nima_Otolith\nima\Final\Final Dataset\Ariidae\CryTru\tetsing\*.jpg');
HexSag_right= dir('C:\Users\Lenovo\Desktop\Nima_Otolith\nima\Final\Final Dataset\Ariidae\HexSag\testing\*.jpg');
OstMi_right= dir('C:\Users\Lenovo\Desktop\Nima_Otolith\nima\Final\Final Dataset\Ariidae\OstMil\testing\*.jpg');
PliArg_right= dir('C:\Users\Lenovo\Desktop\Nima_Otolith\nima\Final\Final Dataset\Ariidae\PliArg\testing\*.jpg');

Nemcae_imgs= cell(10,1);
 for Nemcae = 1 : length( Nemcae_imgs)
    filename = strcat('C:\Users\Lenovo\Desktop\Nima_Otolith\nima\Final\Final Dataset\Ariidae\Nemcae\testing\',Nemcae_right(Nemcae).name);
    img = imread(filename);
    grayImage=rgb2gray(img);         
    Nemcae_imgs{Nemcae}= grayImage;                         

 end
 
  for ii= 1:length( Nemcae_imgs)
     
     aa= ii
     bb= 6
     
     distances_atrib = Feat_Extr(Nemcae_imgs{ii});
     
     test_dataset(aa,:)= distances_atrib;
  end
 label(:,bb)= predict(discriminent_analysis, test_dataset);
 clear  Nemcae_imgs
 
 AriMac_imgs= cell(10,1);
 for AriMac = 1 : length( AriMac_imgs)
    filename = strcat('C:\Users\Lenovo\Desktop\Nima_Otolith\nima\Final\Final Dataset\Ariidae\AriMac\testing\',AriMac_right(AriMac).name);
    img = imread(filename);
    grayImage=rgb2gray(img);         
    AriMac_imgs{AriMac}= grayImage;                         

 end
 
  for ii= 1:length( AriMac_imgs)
     
     aa= ii
     bb= 7
     
     distances_atrib = Feat_Extr(AriMac_imgs{ii});
     
     test_dataset(aa,:)= distances_atrib;
  end
 label(:,bb)= predict(discriminent_analysis, test_dataset);
 clear  AriMac_imgs

 CryTru_imgs= cell(10,1); 
 for CryTru = 1 : length(CryTru_imgs)
    filename = strcat('C:\Users\Lenovo\Desktop\Nima_Otolith\nima\Final\Final Dataset\Ariidae\CryTru\tetsing\',CryTru_right(CryTru).name);
    img = imread(filename);
    grayImage=rgb2gray(img);         
    CryTru_imgs{CryTru}= grayImage;                         

 end
 
 for ii= 1:length(CryTru_imgs)
     
     aa= ii
     bb= 8
     
     distances_atrib = Feat_Extr( CryTru_imgs{ii});
     
     test_dataset(aa,:)= distances_atrib;
 end
 label(:,bb)= predict(discriminent_analysis, test_dataset);
 clear   CryTru_imgs
 
 
 HexSag_imgs= cell(10,1);
 for HexSag = 1 : length(HexSag_imgs)
    filename = strcat('C:\Users\Lenovo\Desktop\Nima_Otolith\nima\Final\Final Dataset\Ariidae\HexSag\testing\',HexSag_right(HexSag).name);
    img = imread(filename);
    grayImage=rgb2gray(img);         
     HexSag_imgs{HexSag}= grayImage;                         

 end
 
 for ii= 1:length(HexSag_imgs)
     
     aa= ii
     bb= 9
     
     distances_atrib = Feat_Extr( HexSag_imgs{ii});
     
     test_dataset(aa,:)= distances_atrib;
 end
 label(:,bb)= predict(discriminent_analysis, test_dataset);
 clear HexSag_imgs
 
 OstMi_imgs= cell(10,1);
 for OstMi = 1 : length(OstMi_imgs)
    filename = strcat('C:\Users\Lenovo\Desktop\Nima_Otolith\nima\Final\Final Dataset\Ariidae\OstMil\testing\',OstMi_right(OstMi).name);
    img = imread(filename);
    grayImage=rgb2gray(img);         
     OstMi_imgs{OstMi}= grayImage;                         

 end
 
for ii= 1:length(OstMi_imgs)
     
     aa= ii
     bb= 10
     
     distances_atrib = Feat_Extr( OstMi_imgs{ii});
     
     test_dataset(aa,:)= distances_atrib;
end
 label(:,bb)= predict(discriminent_analysis, test_dataset);
 clear OstMi_imgs
 
 PliArg_imgs = cell(10,1);
 for PliArg = 1 : length(PliArg_imgs)
    filename = strcat('C:\Users\Lenovo\Desktop\Nima_Otolith\nima\Final\Final Dataset\Ariidae\PliArg\testing\',PliArg_right(PliArg).name);
    img = imread(filename);
    grayImage=rgb2gray(img);         
    PliArg_imgs{PliArg}= grayImage;                         

 end
 
 for ii= 1:length(PliArg_imgs)
     
     aa= ii
     bb= 11
     
     distances_atrib = Feat_Extr( PliArg_imgs{ii});
     
     test_dataset(aa,:)= distances_atrib;
 end
 label(:,bb)= predict(discriminent_analysis, test_dataset);
 clear PliArg_imgs
 
 
 
  %% ENG family (3 species)
 
Coilia_right= dir('C:\Users\Lenovo\Desktop\Nima_Otolith\nima\Final\Final Dataset\ENG\Coilia\testing\*.jpg');
Setipi_right= dir('C:\Users\Lenovo\Desktop\Nima_Otolith\nima\Final\Final Dataset\ENG\Setipinna\testing\*.jpg');  
Thryss_right= dir('C:\Users\Lenovo\Desktop\Nima_Otolith\nima\Final\Final Dataset\ENG\Thryssa\testing\*.jpg');


Coilia_imgs= cell(10,1);
 for coilia = 1 : length(Coilia_imgs)
    filename = strcat('C:\Users\Lenovo\Desktop\Nima_Otolith\nima\Final\Final Dataset\ENG\Coilia\testing\',Coilia_right(coilia).name);
    img = imread(filename);
    grayImage=rgb2gray(img);         
 Coilia_imgs{coilia}= grayImage;                         

 end
 
 for ii= 1:length(Coilia_imgs)
     
     aa= ii
     bb= 12
     
     distances_atrib = Feat_Extr( Coilia_imgs{ii});
     
     test_dataset(aa,:)= distances_atrib;
 end
 label(:,bb)= predict(discriminent_analysis, test_dataset);
 clear Coilia_imgs
 
 Setipi_imgs= cell(10,1);
 for setipi = 1 : length(Setipi_imgs)
    filename = strcat('C:\Users\Lenovo\Desktop\Nima_Otolith\nima\Final\Final Dataset\ENG\Setipinna\testing\',Setipi_right(setipi).name);
    img = imread(filename);
    grayImage=rgb2gray(img);         
 Setipi_imgs{setipi}= grayImage;                         

 end
 
 for ii= 1:length(Setipi_imgs)
     
     aa= ii
     bb= 13
     
     distances_atrib = Feat_Extr( Setipi_imgs{ii});
     
     test_dataset(aa,:)= distances_atrib;
 end
 label(:,bb)= predict(discriminent_analysis, test_dataset);
 clear Setipi_imgs
 
 Thryss_imgs= cell(10,1);
 for thryss = 1 : length(Thryss_imgs)
    filename = strcat('C:\Users\Lenovo\Desktop\Nima_Otolith\nima\Final\Final Dataset\ENG\Thryssa\testing\',Thryss_right(thryss).name);
    img = imread(filename);
    grayImage=rgb2gray(img);         
 Thryss_imgs{thryss}= grayImage;                         

 end
 
 for ii= 1:length(Thryss_imgs)
     
     aa= ii
     bb= 14
     
     distances_atrib = Feat_Extr( Thryss_imgs{ii});
     
     test_dataset(aa,:)= distances_atrib;
 end
 label(:,bb)= predict(discriminent_analysis, test_dataset);    % The final label here is used to determine Confusion Matrix of the combined families (Table 5 of the manuscript)
 clear Thryss_imgs
 
