# Supplementary material for: Fully-automated identification of fish species based on otolith contour: using short-time Fourier transform and discriminant analysis (STFT-DA)
Source: PeerJ. 2016 Feb 22;4:e1664. doi: 10.7717/peerj.1664 (PMC4768690; doi:10.7717/peerj.1664)
Supplement: Supplemental Information 1 [file peerj-04-1664-s001.zip › Final Codes/Testing_ARI.m]

% This script is used to test the identification model 
% for six species (Nemapteryx caelatus, Arius maculatus, Cryptarius truncatus, Hexanematichtys sagor, Osteogeneiosus militaris, and Plicofollis argyropleuron ) 
% of the Ariida family

%%
% list of the testing folders, should be set based on new location of the testing folders 
Nemcae_right= dir('C:\Users\Lenovo\Desktop\Nima_Otolith\nima\Final\Final Dataset\Ariidae\Nemcae\testing\*.jpg');  
AriMac_right= dir('C:\Users\Lenovo\Desktop\Nima_Otolith\nima\Final\Final Dataset\Ariidae\AriMac\testing\*.jpg');
CryTru_right= dir('C:\Users\Lenovo\Desktop\Nima_Otolith\nima\Final\Final Dataset\Ariidae\CryTru\tetsing\*.jpg');
HexSag_right= dir('C:\Users\Lenovo\Desktop\Nima_Otolith\nima\Final\Final Dataset\Ariidae\HexSag\testing\*.jpg');
OstMil_right= dir('C:\Users\Lenovo\Desktop\Nima_Otolith\nima\Final\Final Dataset\Ariidae\OstMil\testing\*.jpg');
PliArg_right= dir('C:\Users\Lenovo\Desktop\Nima_Otolith\nima\Final\Final Dataset\Ariidae\PliArg\testing\*.jpg');

% Importing otolith images  and converting them to
% the graysclae images
Nemcae_imgs= cell(10,1);
 for Nemcae = 1 : length(Nemcae_imgs)
    filename = strcat('C:\Users\Lenovo\Desktop\Nima_Otolith\nima\Final\Final Dataset\Ariidae\Nemcae\testing\',Nemcae_right(Nemcae).name);
    img = imread(filename);
    grayImage=rgb2gray(img);         
   Nemcae_imgs{Nemcae}= grayImage;                         

 end
 
 % extracting features of the graysclae images (using Feat_Extr function)
 for ii= 1:length(Nemcae_imgs)
     
     aa= ii
     
     bb= 1
     
     distances_atrib = Feat_Extr( Nemcae_imgs{ii});
     
     test_dataset(aa,:)= distances_atrib;
 end
 
 % predicting species of the speciemens in the corresponding folder
 % using the trained classifier (discriminent_analysis)and extracted
 % features
 label(:,bb)= predict(discriminent_analysis, test_dataset);
 clear Nemcae_imgs
 
 % Importing otolith images  and converting them to
% the graysclae images
 AriMac_imgs= cell(10,1); 
 for AriMac = 1 : length(AriMac_imgs)
    filename = strcat('C:\Users\Lenovo\Desktop\Nima_Otolith\nima\Final\Final Dataset\Ariidae\AriMac\testing\',AriMac_right(AriMac).name);
    img = imread(filename);
    grayImage=rgb2gray(img);         
    AriMac_imgs{AriMac}= grayImage;                         

 end
 
 % extracting features of the graysclae images (using Feat_Extr function)
 for ii= 1:length(AriMac_imgs)
     
     aa= ii
     bb= 2
     
     distances_atrib = Feat_Extr( AriMac_imgs{ii});
     
     test_dataset(aa,:)= distances_atrib;
 end
 
 % predicting species of the speciemens in the corresponding folder
 % using the trained classifier (discriminent_analysis)and extracted
 % features
 label(:,bb)= predict(discriminent_analysis, test_dataset);
 clear AriMac_imgs
 
 % Importing otolith images  and converting them to
% the graysclae images
 CryTru_imgs= cell(10,1);
 for CryTru = 1 : length(CryTru_imgs)
    filename = strcat('C:\Users\Lenovo\Desktop\Nima_Otolith\nima\Final\Final Dataset\Ariidae\CryTru\tetsing\',CryTru_right(CryTru).name);
    img = imread(filename);
    grayImage=rgb2gray(img);         
    CryTru_imgs{CryTru}= grayImage;                        
 end
 
 % extracting features of the graysclae images (using Feat_Extr function)
 for ii= 1:length(CryTru_imgs)
     
     aa= ii
     bb= 3
     
     distances_atrib = Feat_Extr( CryTru_imgs{ii});
     
     test_dataset(aa,:)= distances_atrib;
 end
 
 % predicting species of the speciemens in the corresponding folder
 % using the trained classifier (discriminent_analysis)and extracted
 % features
 label(:,bb)= predict(discriminent_analysis, test_dataset);
 clear CryTru_imgs
 
% Importing otolith images  and converting them to
% the graysclae images
 HexSag_imgs= cell(10,1);
 for HexSag = 1 : length(HexSag_imgs)
    filename = strcat('C:\Users\Lenovo\Desktop\Nima_Otolith\nima\Final\Final Dataset\Ariidae\HexSag\testing\',HexSag_right(HexSag).name);
    img = imread(filename);
    grayImage=rgb2gray(img);         
    HexSag_imgs{HexSag}= grayImage;                         

 end
 
 % extracting features of the graysclae images (using Feat_Extr function)
 for ii= 1:length(HexSag_imgs)
     
     aa= ii
     bb= 4
     
     distances_atrib = Feat_Extr( HexSag_imgs{ii});
     
     test_dataset(aa,:)= distances_atrib;
 end
 
 % predicting species of the speciemens in the corresponding folder
 % using the trained classifier (discriminent_analysis)and extracted
 % features
 label(:,bb)= predict(discriminent_analysis, test_dataset);
 clear HexSag_imgs
 
 % Importing otolith images  and converting them to
% the graysclae images
 OstMil_imgs= cell(10,1);
 for OstMil = 1 : length( OstMil_imgs)
    filename = strcat('C:\Users\Lenovo\Desktop\Nima_Otolith\nima\Final\Final Dataset\Ariidae\OstMil\testing\',OstMil_right(OstMil).name);
    img = imread(filename);
    grayImage=rgb2gray(img);         
    OstMil_imgs{OstMil}= grayImage;                         

 end
 
 % extracting features of the graysclae images (using Feat_Extr function)
 for ii= 1:length( OstMil_imgs)
     
     aa= ii
     bb= 5
     
     distances_atrib = Feat_Extr(  OstMil_imgs{ii});
     
     test_dataset(aa,:)= distances_atrib;
 end
 
 % predicting species of the speciemens in the corresponding folder
 % using the trained classifier (discriminent_analysis)and extracted
 % features
 label(:,bb)= predict(discriminent_analysis, test_dataset);
 clear  OstMil_imgs
 
 % Importing otolith images  and converting them to
% the graysclae images 
 PliArg_imgs= cell(10,1);
 for PliArg = 1 : length( PliArg_imgs)
    filename = strcat('C:\Users\Lenovo\Desktop\Nima_Otolith\nima\Final\Final Dataset\Ariidae\PliArg\testing\',PliArg_right(PliArg).name);
    img = imread(filename);
    grayImage=rgb2gray(img);         
    PliArg_imgs{PliArg}= grayImage;                         

 end
 
 % extracting features of the graysclae images (using Feat_Extr function)
 for ii= 1:length( PliArg_imgs)
     
     aa= ii
     bb= 6
     
     distances_atrib = Feat_Extr(  PliArg_imgs{ii});
     
     test_dataset(aa,:)= distances_atrib;
 end
 
 % predicting species of the speciemens in the corresponding folder
 % using the trained classifier (discriminent_analysis)and extracted
 % features
 label(:,bb)= predict(discriminent_analysis, test_dataset);  % The final label here is used to determine Confusion Matrix of the Ariida family (Table 4 of the manuscript) 
 clear  PliArg_imgs
 
