# Supplementary material for: Fully-automated identification of fish species based on otolith contour: using short-time Fourier transform and discriminant analysis (STFT-DA)
Source: PeerJ. 2016 Feb 22;4:e1664. doi: 10.7717/peerj.1664 (PMC4768690; doi:10.7717/peerj.1664)
Supplement: Supplemental Information 2 [file peerj-04-1664-s002.zip]

Archive with 31 entries (28 files):
- AriMac/
- AriMac/testing/
- AriMac/testing/ARI428_R1.jpg
- AriMac/testing/ARI429_R1.jpg
- AriMac/testing/ARI430_R1.jpg
- AriMac/testing/ARI431_R1.jpg
- AriMac/testing/ARI433_R1.jpg
- AriMac/testing/ARI435_R1.jpg
- AriMac/testing/ARI436_R1.jpg
- AriMac/testing/ARI438_R1.jpg
- AriMac/testing/ARI440_R1.jpg
- AriMac/testing/ARI445_R1.jpg
- AriMac/training/
- AriMac/training/ARI303_R1.jpg
- AriMac/training/ARI351_R1.jpg
- AriMac/training/ARI396_R1.jpg
- AriMac/training/ARI397_R1.jpg
- AriMac/training/ARI398_R1.jpg
- AriMac/training/ARI3_R1.jpg
- AriMac/training/ARI409_R1.jpg
- AriMac/training/ARI410_R1.jpg
- AriMac/training/ARI412_R1.jpg
- AriMac/training/ARI413_R1.jpg
- AriMac/training/ARI415_R1.jpg
- AriMac/training/ARI417_R1.jpg
- AriMac/training/ARI418_R1.jpg
- AriMac/training/ARI421_R1.jpg
- AriMac/training/ARI425_R1.jpg
- AriMac/training/ARI426_R1.jpg
- AriMac/training/ARI4_R1.jpg
- AriMac/training/ARI5_R1.jpg
