# Supplementary material for: Fully-automated identification of fish species based on otolith contour: using short-time Fourier transform and discriminant analysis (STFT-DA)
Source: PeerJ. 2016 Feb 22;4:e1664. doi: 10.7717/peerj.1664 (PMC4768690; doi:10.7717/peerj.1664)
Supplement: Supplemental Information 3 [file peerj-04-1664-s003.zip]

Archive with 31 entries (28 files):
- CryTru/
- CryTru/tetsing/
- CryTru/tetsing/ARI668_R1.jpg
- CryTru/tetsing/ARI672_R1.jpg
- CryTru/tetsing/ARI673_R1.jpg
- CryTru/tetsing/ARI674_R1.jpg
- CryTru/tetsing/ARI676_R1.jpg
- CryTru/tetsing/ARI677_R1.jpg
- CryTru/tetsing/ARI678_R1.jpg
- CryTru/tetsing/ARI679_R1.jpg
- CryTru/tetsing/ARI681_R1.jpg
- CryTru/tetsing/ARI683_R1.jpg
- CryTru/training/
- CryTru/training/ARI38_R1.jpg
- CryTru/training/ARI542_R1.jpg
- CryTru/training/ARI645_R1.jpg
- CryTru/training/ARI646_R1.jpg
- CryTru/training/ARI647_R1.jpg
- CryTru/training/ARI648_R1.jpg
- CryTru/training/ARI650_R1.jpg
- CryTru/training/ARI651_R1.jpg
- CryTru/training/ARI653_R1.jpg
- CryTru/training/ARI654_R1.jpg
- CryTru/training/ARI656_R1.jpg
- CryTru/training/ARI657_R1.jpg
- CryTru/training/ARI660_R1.jpg
- CryTru/training/ARI661_R1.jpg
- CryTru/training/ARI662_R1.jpg
- CryTru/training/ARI664_R1.jpg
- CryTru/training/ARI665_R1.jpg
- CryTru/training/ARI667_R1.jpg
