# Supplementary material for: Fully-automated identification of fish species based on otolith contour: using short-time Fourier transform and discriminant analysis (STFT-DA)
Source: PeerJ. 2016 Feb 22;4:e1664. doi: 10.7717/peerj.1664 (PMC4768690; doi:10.7717/peerj.1664)
Supplement: Supplemental Information 4 [file peerj-04-1664-s004.zip]

Archive with 31 entries (28 files):
- HexSag/
- HexSag/testing/
- HexSag/testing/ARI1003_R1.jpg
- HexSag/testing/ARI774_R1.jpg
- HexSag/testing/ARI775_R1.jpg
- HexSag/testing/ARI776_R1.jpg
- HexSag/testing/ARI959_R1.jpg
- HexSag/testing/ARI960_R1.jpg
- HexSag/testing/ARI963_R1.jpg
- HexSag/testing/ARI964_R1.jpg
- HexSag/testing/ARI966_R1.jpg
- HexSag/testing/ARI991_R1.jpg
- HexSag/training/
- HexSag/training/ARI100_R1.jpg
- HexSag/training/ARI153_R1.jpg
- HexSag/training/ARI160_R1.jpg
- HexSag/training/ARI257_R1.jpg
- HexSag/training/ARI259_R1.jpg
- HexSag/training/ARI268_R1.jpg
- HexSag/training/ARI304_R1.jpg
- HexSag/training/ARI451_R1.jpg
- HexSag/training/ARI587_R1.jpg
- HexSag/training/ARI588_R1.jpg
- HexSag/training/ARI67_R1.jpg
- HexSag/training/ARI70_R1.jpg
- HexSag/training/ARI74_R1.jpg
- HexSag/training/ARI76_R1.jpg
- HexSag/training/ARI773_R1.jpg
- HexSag/training/ARI77_R1.jpg
- HexSag/training/ARI95_R1.jpg
- HexSag/training/ARI96_R1.jpg
