# Supplementary material for: Fully-automated identification of fish species based on otolith contour: using short-time Fourier transform and discriminant analysis (STFT-DA)
Source: PeerJ. 2016 Feb 22;4:e1664. doi: 10.7717/peerj.1664 (PMC4768690; doi:10.7717/peerj.1664)
Supplement: Supplemental Information 5 [file peerj-04-1664-s005.zip]

Archive with 31 entries (28 files):
- Nemcae/
- Nemcae/testing/
- Nemcae/testing/ARI1012_R1.jpg
- Nemcae/testing/ARI928_R1.jpg
- Nemcae/testing/ARI929_R1.jpg
- Nemcae/testing/ARI930_R1.jpg
- Nemcae/testing/ARI932_R1.jpg
- Nemcae/testing/ARI933_R1.jpg
- Nemcae/testing/ARI935_R1.jpg
- Nemcae/testing/ARI936_R1.jpg
- Nemcae/testing/ARI937_R1.jpg
- Nemcae/testing/ARI975_R1.jpg
- Nemcae/training/
- Nemcae/training/ARI145_R1.jpg
- Nemcae/training/ARI229_R1.jpg
- Nemcae/training/ARI45_R1.jpg
- Nemcae/training/ARI46_R1.jpg
- Nemcae/training/ARI47_R1.jpg
- Nemcae/training/ARI49_R1.jpg
- Nemcae/training/ARI912_R1.jpg
- Nemcae/training/ARI913_R1.jpg
- Nemcae/training/ARI914_R1.jpg
- Nemcae/training/ARI915_R1.jpg
- Nemcae/training/ARI916_R1.jpg
- Nemcae/training/ARI917_R1.jpg
- Nemcae/training/ARI918_R1.jpg
- Nemcae/training/ARI919_R1.jpg
- Nemcae/training/ARI921_R1.jpg
- Nemcae/training/ARI922_R1.jpg
- Nemcae/training/ARI926_R1.jpg
- Nemcae/training/ARI927_R1.jpg
