# Supplementary material for: Fully-automated identification of fish species based on otolith contour: using short-time Fourier transform and discriminant analysis (STFT-DA)
Source: PeerJ. 2016 Feb 22;4:e1664. doi: 10.7717/peerj.1664 (PMC4768690; doi:10.7717/peerj.1664)
Supplement: Supplemental Information 6 [file peerj-04-1664-s006.zip]

Archive with 31 entries (28 files):
- OstMil/
- OstMil/testing/
- OstMil/testing/ARI1068_R1.jpg
- OstMil/testing/ARI1083_R1.jpg
- OstMil/testing/ARI1084_R1.jpg
- OstMil/testing/ARI1085_R1.jpg
- OstMil/testing/ARI977_R1.jpg
- OstMil/testing/ARI979_R1.jpg
- OstMil/testing/ARI980_R1.jpg
- OstMil/testing/ARI981_R1.jpg
- OstMil/testing/ARI983_R1.jpg
- OstMil/testing/ARI984_R1.jpg
- OstMil/training/
- OstMil/training/ARI13_R1.jpg
- OstMil/training/ARI14_R1.jpg
- OstMil/training/ARI30_R1.jpg
- OstMil/training/ARI32_R1.jpg
- OstMil/training/ARI33_R1.jpg
- OstMil/training/ARI34_R1.jpg
- OstMil/training/ARI35_R1.jpg
- OstMil/training/ARI567_R1.jpg
- OstMil/training/ARI570_R1.jpg
- OstMil/training/ARI591_R1.jpg
- OstMil/training/ARI627_R1.jpg
- OstMil/training/ARI628_R1.jpg
- OstMil/training/ARI631_R1.jpg
- OstMil/training/ARI636_R1.jpg
- OstMil/training/ARI637_R1.jpg
- OstMil/training/ARI756_R1.jpg
- OstMil/training/ARI758_R1.jpg
- OstMil/training/ARI944_R1.jpg
