# Supplementary material for: Fully-automated identification of fish species based on otolith contour: using short-time Fourier transform and discriminant analysis (STFT-DA)
Source: PeerJ. 2016 Feb 22;4:e1664. doi: 10.7717/peerj.1664 (PMC4768690; doi:10.7717/peerj.1664)
Supplement: Supplemental Information 7 [file peerj-04-1664-s007.zip]

Archive with 31 entries (28 files):
- PliArg/
- PliArg/testing/
- PliArg/testing/ARI203_R1.jpg
- PliArg/testing/ARI214_R1.jpg
- PliArg/testing/ARI215_R1.jpg
- PliArg/testing/ARI216_R1.jpg
- PliArg/testing/ARI221_R1.jpg
- PliArg/testing/ARI272_R1.jpg
- PliArg/testing/ARI273_R1.jpg
- PliArg/testing/ARI275_R1.jpg
- PliArg/testing/ARI277_R1.jpg
- PliArg/testing/ARI278_R1.jpg
- PliArg/training/
- PliArg/training/ARI10_R1.jpg
- PliArg/training/ARI115_R1.jpg
- PliArg/training/ARI117_R1.jpg
- PliArg/training/ARI118_R1.jpg
- PliArg/training/ARI11_R1.jpg
- PliArg/training/ARI121_R1.jpg
- PliArg/training/ARI122_R1.jpg
- PliArg/training/ARI123_R1.jpg
- PliArg/training/ARI12_R1.jpg
- PliArg/training/ARI15_R1.jpg
- PliArg/training/ARI17_R1.jpg
- PliArg/training/ARI19_R1.jpg
- PliArg/training/ARI23_R1.jpg
- PliArg/training/ARI25_R1.jpg
- PliArg/training/ARI29_R1.jpg
- PliArg/training/ARI61_R1.jpg
- PliArg/training/ARI63_R1.jpg
- PliArg/training/ARI65_R1.jpg
