# Supplementary material for: Fully-automated identification of fish species based on otolith contour: using short-time Fourier transform and discriminant analysis (STFT-DA)
Source: PeerJ. 2016 Feb 22;4:e1664. doi: 10.7717/peerj.1664 (PMC4768690; doi:10.7717/peerj.1664)
Supplement: Supplemental Information 8 [file peerj-04-1664-s008.zip]

Archive with 33 entries (30 files):
- Coilia/
- Coilia/testing/
- Coilia/testing/Eng185R1.jpg
- Coilia/testing/Eng186R1.jpg
- Coilia/testing/Eng187R1.jpg
- Coilia/testing/Eng188R1.jpg
- Coilia/testing/Eng189R1.jpg
- Coilia/testing/Eng190R1.jpg
- Coilia/testing/Eng191R1.jpg
- Coilia/testing/Eng192R1.jpg
- Coilia/testing/Eng193R1.jpg
- Coilia/testing/Eng194R1.jpg
- Coilia/training/
- Coilia/training/Eng164R1.jpg
- Coilia/training/Eng165R1.jpg
- Coilia/training/Eng167R1.jpg
- Coilia/training/Eng168R1.jpg
- Coilia/training/Eng169R1.jpg
- Coilia/training/Eng170R1.jpg
- Coilia/training/Eng171R1.jpg
- Coilia/training/Eng172R1.jpg
- Coilia/training/Eng173R1.jpg
- Coilia/training/Eng174R1.jpg
- Coilia/training/Eng175R1.jpg
- Coilia/training/Eng176R1.jpg
- Coilia/training/Eng177R1.jpg
- Coilia/training/Eng178R1.jpg
- Coilia/training/Eng179R1.jpg
- Coilia/training/Eng180R1.jpg
- Coilia/training/Eng181R1.jpg
- Coilia/training/Eng182R1.jpg
- Coilia/training/Eng183R1.jpg
- Coilia/training/Eng184R1.jpg
