# Supplementary material for: Fully-automated identification of fish species based on otolith contour: using short-time Fourier transform and discriminant analysis (STFT-DA)
Source: PeerJ. 2016 Feb 22;4:e1664. doi: 10.7717/peerj.1664 (PMC4768690; doi:10.7717/peerj.1664)
Supplement: Supplemental Information 9 [file peerj-04-1664-s009.zip]

Archive with 33 entries (30 files):
- Setipinna/
- Setipinna/testing/
- Setipinna/testing/Eng217R1.jpg
- Setipinna/testing/Eng250R1.jpg
- Setipinna/testing/Eng251R1.jpg
- Setipinna/testing/Eng252R1.jpg
- Setipinna/testing/Eng253R1.jpg
- Setipinna/testing/Eng254R1.jpg
- Setipinna/testing/Eng255R1.jpg
- Setipinna/testing/Eng256R1.jpg
- Setipinna/testing/Eng257R1.jpg
- Setipinna/testing/Eng258R1.jpg
- Setipinna/training/
- Setipinna/training/Eng197R1.jpg
- Setipinna/training/Eng198R1.jpg
- Setipinna/training/Eng199R1.jpg
- Setipinna/training/Eng200R1.jpg
- Setipinna/training/Eng201R1.jpg
- Setipinna/training/Eng202R1.jpg
- Setipinna/training/Eng203R1.jpg
- Setipinna/training/Eng204R1.jpg
- Setipinna/training/Eng205R1.jpg
- Setipinna/training/Eng206R1.jpg
- Setipinna/training/Eng207R1.jpg
- Setipinna/training/Eng208R1.jpg
- Setipinna/training/Eng209R1.jpg
- Setipinna/training/Eng210R1.jpg
- Setipinna/training/Eng211R1.jpg
- Setipinna/training/Eng212R1.jpg
- Setipinna/training/Eng213R1.jpg
- Setipinna/training/Eng214R1.jpg
- Setipinna/training/Eng215R1.jpg
- Setipinna/training/Eng216R1.jpg
