# Supplementary material for: Fully-automated identification of fish species based on otolith contour: using short-time Fourier transform and discriminant analysis (STFT-DA)
Source: PeerJ. 2016 Feb 22;4:e1664. doi: 10.7717/peerj.1664 (PMC4768690; doi:10.7717/peerj.1664)
Supplement: Supplemental Information 10 [file peerj-04-1664-s010.zip]

Archive with 33 entries (30 files):
- Thryssa/
- Thryssa/testing/
- Thryssa/testing/Eng238R1.jpg
- Thryssa/testing/Eng239R1.jpg
- Thryssa/testing/Eng240R1.jpg
- Thryssa/testing/Eng241R1.jpg
- Thryssa/testing/Eng242R1.jpg
- Thryssa/testing/Eng243R1.jpg
- Thryssa/testing/Eng244R1.jpg
- Thryssa/testing/Eng245R1.jpg
- Thryssa/testing/Eng246R1.jpg
- Thryssa/testing/Eng247R1.jpg
- Thryssa/training/
- Thryssa/training/Eng218R1.jpg
- Thryssa/training/Eng219R1.jpg
- Thryssa/training/Eng220R1.jpg
- Thryssa/training/Eng221R1.jpg
- Thryssa/training/Eng222R1.jpg
- Thryssa/training/Eng223R1.jpg
- Thryssa/training/Eng224R1.jpg
- Thryssa/training/Eng225R1.jpg
- Thryssa/training/Eng226R1.jpg
- Thryssa/training/Eng227R1.jpg
- Thryssa/training/Eng228R1.jpg
- Thryssa/training/Eng229R1.jpg
- Thryssa/training/Eng230R1.jpg
- Thryssa/training/Eng231R1.jpg
- Thryssa/training/Eng232R1.jpg
- Thryssa/training/Eng233R1.jpg
- Thryssa/training/Eng234R1.jpg
- Thryssa/training/Eng235R1.jpg
- Thryssa/training/Eng236R1.jpg
- Thryssa/training/Eng237R1.jpg
