# Supplementary material for: Fully-automated identification of fish species based on otolith contour: using short-time Fourier transform and discriminant analysis (STFT-DA)
Source: PeerJ. 2016 Feb 22;4:e1664. doi: 10.7717/peerj.1664 (PMC4768690; doi:10.7717/peerj.1664)
Supplement: Supplemental Information 11 [file peerj-04-1664-s011.zip]

Archive with 32 entries (29 files):
- DenRus/
- DenRus/testing/
- DenRus/testing/F72R1.jpg
- DenRus/testing/Q12R1.jpg
- DenRus/testing/S26R1.jpg
- DenRus/testing/S27R1.jpg
- DenRus/testing/S28R1.jpg
- DenRus/testing/S37R1.jpg
- DenRus/testing/S38R1.jpg
- DenRus/testing/S39R1.jpg
- DenRus/testing/S40R1.jpg
- DenRus/testing/S55R1.jpg
- DenRus/training/
- DenRus/training/13R1.jpg
- DenRus/training/14R1.jpg
- DenRus/training/15R1.jpg
- DenRus/training/1R1.jpg
- DenRus/training/2R1.jpg
- DenRus/training/3R1.jpg
- DenRus/training/4R1.jpg
- DenRus/training/518R1.jpg
- DenRus/training/520R1.jpg
- DenRus/training/521R1.jpg
- DenRus/training/522R1.jpg
- DenRus/training/523R1.jpg
- DenRus/training/524R1.jpg
- DenRus/training/525R1.jpg
- DenRus/training/526R1.jpg
- DenRus/training/5R1.jpg
- DenRus/training/6R1.jpg
- DenRus/training/7R1.jpg
- DenRus/training/F27R1.jpg
