# Supplementary material for: Fully-automated identification of fish species based on otolith contour: using short-time Fourier transform and discriminant analysis (STFT-DA)
Source: PeerJ. 2016 Feb 22;4:e1664. doi: 10.7717/peerj.1664 (PMC4768690; doi:10.7717/peerj.1664)
Supplement: Supplemental Information 12 [file peerj-04-1664-s012.zip]

Archive with 32 entries (29 files):
- JohBel/
- JohBel/testing/
- JohBel/testing/S78R1.jpg
- JohBel/testing/S79R1.jpg
- JohBel/testing/S80R1.jpg
- JohBel/testing/S81R1.jpg
- JohBel/testing/S82R1.jpg
- JohBel/testing/S83R1.jpg
- JohBel/testing/S84R1.jpg
- JohBel/testing/S85R1.jpg
- JohBel/testing/T26R1.jpg
- JohBel/testing/TO9R1.jpg
- JohBel/training/
- JohBel/training/F39R1.jpg
- JohBel/training/O56R1.jpg
- JohBel/training/Q02R1.jpg
- JohBel/training/S10R1.jpg
- JohBel/training/S1R1.jpg
- JohBel/training/S2R1.jpg
- JohBel/training/S3R1.jpg
- JohBel/training/S4R1.jpg
- JohBel/training/S5R1.jpg
- JohBel/training/S6R1.jpg
- JohBel/training/S71R1.jpg
- JohBel/training/S72R1.jpg
- JohBel/training/S73R1.jpg
- JohBel/training/S74R1.jpg
- JohBel/training/S75R1.jpg
- JohBel/training/S76R1.jpg
- JohBel/training/S7R1.jpg
- JohBel/training/S8R1.jpg
- JohBel/training/S9R1.jpg
