# Supplementary material for: Fully-automated identification of fish species based on otolith contour: using short-time Fourier transform and discriminant analysis (STFT-DA)
Source: PeerJ. 2016 Feb 22;4:e1664. doi: 10.7717/peerj.1664 (PMC4768690; doi:10.7717/peerj.1664)
Supplement: Supplemental Information 13 [file peerj-04-1664-s013.zip]

Archive with 32 entries (29 files):
- JohCar/
- JohCar/testing/
- JohCar/testing/37R1.jpg
- JohCar/testing/38R1.jpg
- JohCar/testing/39R1.jpg
- JohCar/testing/40R1.jpg
- JohCar/testing/41R1.jpg
- JohCar/testing/42R1.jpg
- JohCar/testing/43R1.jpg
- JohCar/testing/44R1.jpg
- JohCar/testing/46R1.jpg
- JohCar/testing/47R1.jpg
- JohCar/training/
- JohCar/training/16R1.jpg
- JohCar/training/17R1.jpg
- JohCar/training/18R1.jpg
- JohCar/training/19R1.jpg
- JohCar/training/20R1.jpg
- JohCar/training/21R1.jpg
- JohCar/training/22R1.jpg
- JohCar/training/23R1.jpg
- JohCar/training/24R1.jpg
- JohCar/training/25R1.jpg
- JohCar/training/26R1.jpg
- JohCar/training/28R1.jpg
- JohCar/training/29R1.jpg
- JohCar/training/31R1.jpg
- JohCar/training/32R1.jpg
- JohCar/training/33R1.jpg
- JohCar/training/34R1.jpg
- JohCar/training/35R1.jpg
- JohCar/training/36R1.jpg
