# Supplementary material for: Fully-automated identification of fish species based on otolith contour: using short-time Fourier transform and discriminant analysis (STFT-DA)
Source: PeerJ. 2016 Feb 22;4:e1664. doi: 10.7717/peerj.1664 (PMC4768690; doi:10.7717/peerj.1664)
Supplement: Supplemental Information 14 [file peerj-04-1664-s014.zip]

Archive with 32 entries (29 files):
- OtoRub/
- OtoRub/testing/
- OtoRub/testing/S102R1.jpg
- OtoRub/testing/S18R1.jpg
- OtoRub/testing/S46R1.jpg
- OtoRub/testing/S47R1.jpg
- OtoRub/testing/S50R1.jpg
- OtoRub/testing/S51R1.jpg
- OtoRub/testing/S52R1.jpg
- OtoRub/testing/S59R1.jpg
- OtoRub/testing/S66R1.jpg
- OtoRub/testing/S67R1.jpg
- OtoRub/training/
- OtoRub/training/527R1.jpg
- OtoRub/training/528R1.jpg
- OtoRub/training/529R1.jpg
- OtoRub/training/B77R1.jpg
- OtoRub/training/C77R1.jpg
- OtoRub/training/D40R1.jpg
- OtoRub/training/D55R1.jpg
- OtoRub/training/D76R1.jpg
- OtoRub/training/D98R1.jpg
- OtoRub/training/E87R1.jpg
- OtoRub/training/F47R1.jpg
- OtoRub/training/G66R1.jpg
- OtoRub/training/G68R1.jpg
- OtoRub/training/G96R1.jpg
- OtoRub/training/J23R1.jpg
- OtoRub/training/K54R1.jpg
- OtoRub/training/S11R1.jpg
- OtoRub/training/S12R1.jpg
- OtoRub/training/S15R1.jpg
