# Supplementary material for: Fully-automated identification of fish species based on otolith contour: using short-time Fourier transform and discriminant analysis (STFT-DA)
Source: PeerJ. 2016 Feb 22;4:e1664. doi: 10.7717/peerj.1664 (PMC4768690; doi:10.7717/peerj.1664)
Supplement: Supplemental Information 15 [file peerj-04-1664-s015.zip]

Archive with 32 entries (29 files):
- PanMic/
- PanMic/testing/
- PanMic/testing/F85R1.jpg
- PanMic/testing/F89R1.jpg
- PanMic/testing/N51R1.jpg
- PanMic/testing/N75R1.jpg
- PanMic/testing/O81R1.jpg
- PanMic/testing/P06R1.jpg
- PanMic/testing/P13R1.jpg
- PanMic/testing/P62R1.jpg
- PanMic/testing/S29R1.jpg
- PanMic/testing/S41R1.jpg
- PanMic/training/
- PanMic/training/50R1.jpg
- PanMic/training/515R1.jpg
- PanMic/training/516R1.jpg
- PanMic/training/51R1.jpg
- PanMic/training/52R1.jpg
- PanMic/training/53R1.jpg
- PanMic/training/540R1.jpg
- PanMic/training/543R1.jpg
- PanMic/training/544R1.jpg
- PanMic/training/545R1.jpg
- PanMic/training/54R1.jpg
- PanMic/training/55R1.jpg
- PanMic/training/B78R1.jpg
- PanMic/training/B96R1.jpg
- PanMic/training/D81R1.jpg
- PanMic/training/E74R1.jpg
- PanMic/training/E93R1.jpg
- PanMic/training/F41R1.jpg
- PanMic/training/F75R1.jpg
